# Supplementary material for: Omega-3 PUFAs Suppress IL-1β-Induced Hyperactivity of Immunoproteasomes in Astrocytes
Source: Int J Mol Sci. 2021 May 21;22(11):5410. doi: 10.3390/ijms22115410 (PMC8196670; doi:10.3390/ijms22115410)
Supplement: Supplementary file 1 [file ijms-22-05410-s001.zip]

Archive with 1 entries (1 files):
- ijms-1223037-supplementary.tif
